# Supplementary material for: A human antibody specific for SIRPα reprograms macrophages and promotes antibody mediated anti-cancer activity
Source: PLoS One. 2025 May 23;20(5):e0321169. doi: 10.1371/journal.pone.0321169 (PMC12101677; doi:10.1371/journal.pone.0321169)
Supplement: S2 File — (XLSX) [file pone.0321169.s002.xlsx]

## Sheet: 1A
[antibody] (log)	1H9		05F05		hu IgG1
1.82	160.4		193.6		0.668
1.342	152		171.6		0.676
0.865	160.4		167.6		0.724
0.388	154.8		139.2		0.688
-0.089	122.8		138.8		0.7
-0.566	62.4		121.2		0.76
-1.043	53.2		76.4		0.704
-1.52	41.2		56.4		0.704
-1.997	30.4		34.8		0.72
-2.475	21.6		30.4		0.732
-2.952	15.88		21.6		0.752
-3.429	10.8		11.84		0.736

## Sheet: 1B
[antibody] (log)	SEA5		F05		ms IgG1
2.522	91		89.1		1.5
1.823	91.9		89.9		15.7
1.125	90.9		89.8		15.7
0.426	65.5		84.6		24.6
-0.273	37.1		55.8		30
-0.972	18.7		34.1		25.2
-1.671	12.2		15.1		22.3
-2.37	15.1		7.4		-4.5

## Sheet: 2A
[antibody] (log)	1H9				05F05				hu IgG1
1.82	11.8				22.23				1.22
1.121	10.28				21.78				1.01
0.422	8.62				20.72				0.92
-0.277	6.4				13.61				0.93
-0.976	3.22				4.94				0.89
-1.675	1.84				2.29				0.97
-2.374	1.26				1.43				0.9

## Sheet: 2B
[antibody] (log)	1H9				F05				hu IgG1
1.82	23.71				23.5				1.58
1.121	24.39				24.33				1.08
0.422	22.77				22.87				1.03
-0.277	19.06				21.72				1.05
-0.976	6.79				9.82				0.99
-1.675	2.05				2.88				1.08
-2.374	1.14				1.32				1

## Sheet: 2C
##BLOCKS= 2
Note:
CellTiter-Glo Luminescent Cell Viability Assay
ASSAY OVERVIEW
The CellTiter-Glo assay from Promega is a homogeneous, HTS-compatible assay for determining the number of viable cells present. It is based on the quantitation of ATP, which is characteristic of metabolically active cells. The single CellTiter-Glo reagent is added directly to cells grown in 96- or 384-well plates; washing and removal of culture medium are not required. For complete assay protocol…
PROTOCOL NOTES
This SoftMax Pro protocol is designed to facilitate use of the CellTiter-Glo kit in the SpectraMax M5 and Lmax microplate readers. Instrument settings determined to give optimal results with minimal read speeds are included, however, the suggested integration time of 500 ms may be increased or decreased depending on initial results. ATP standard curves may be set up in the template window using t…
READER SUITABILITY:
All SpectraMax readers with Luminescence Read Mode
PROTOCOL REVISION HISTORY:
v 1.1 April 2011 (Imported from SMP 5.4.2)
~End
Plate:	Plate01	1.3	PlateFormat	Endpoint	Luminescence	Raw	FALSE	1						1	0	1	12	96						1				1	8
	Temperature(¡C)	1	2	3	4	5	6	7	8	9	10	11	12
	26	39.893	39.893	52.167	46.03	79.785	107.403	141.158	153.433	159.57	162.639	159.57	162.639
		39.893	46.03	52.167	64.442	70.579	138.09	150.364	174.914	147.296	190.257	159.57	233.218
		39.893	42.961	46.03	42.961	52.167	85.923	174.914	177.982	174.914	144.227	144.227	174.914
		33.755	39.893	36.824	30.687	61.373	76.717	125.815	150.364	174.914	156.502	153.433	150.364
		33.755	67.511	58.305	33.755	67.511	104.334	150.364	181.051	153.433	156.502	156.502	165.708
		76.717	42.961	61.373	52.167	52.167	92.06	135.021	190.257	199.463	177.982	138.09	208.669
		36.824	61.373	33.755	15.343	42.961	24.549	36.824	33.755	49.099	39.893	33.755	30.687
		113.54	177.982	220.944	187.188	171.845	150.364	174.914	165.708	144.227	171.845	122.746	141.158
		1	2	3	4	5	6	7	8	9	10	11	12
		39.893	39.893	52.167	46.03	79.785	107.403	141.158	153.433	159.57	162.639	159.57	162.639
		39.893	46.03	52.167	64.442	70.579	138.09	150.364	174.914	147.296	190.257	159.57	233.218
		39.893	42.961	46.03	42.961	52.167	85.923	174.914	177.982	174.914	144.227	144.227	174.914
		33.755	39.893	36.824	30.687	61.373	76.717	125.815	150.364	174.914	156.502	153.433	150.364
		33.755	67.511	58.305	33.755	67.511	104.334	150.364	181.051	153.433	156.502	156.502	165.708
		76.717	42.961	61.373	52.167	52.167	92.06	135.021	190.257	199.463	177.982	138.09	208.669
		36.824	61.373	33.755	15.343	42.961	24.549	36.824	33.755	49.099	39.893	33.755	30.687
		113.54	177.982	220.944	187.188	171.845	150.364	174.914	165.708	144.227	171.845	122.746	141.158
~End
Original Filename: 2024_09_12_Steph_revisions; Date Last Saved: 9/12/2024 6:00:24 PM
	PBS av	161.872
	CV1 av	36.5682
		97.3466	97.3466	87.5512	92.4489	65.5103	43.4694	16.5309	6.73464	1.83694	-0.612313	1.83694	-0.612313
		97.3466	92.4489	87.5512	77.755	72.8573	18.9793	9.1839	-10.4085	11.6323	-22.6532	1.83694	-56.9387
		97.3466	94.8981	92.4489	94.8981	87.5512	60.6118	-10.4085	-12.857	-10.4085	14.0816	14.0816	-10.4085
		102.245	97.3466	99.7958	104.694	80.2042	67.9588	28.7755	9.1839	-10.4085	4.28539	6.73464	9.1839
		102.245	75.3057	82.6527	102.245	75.3057	45.9187	9.1839	-15.3062	6.73464	4.28539	4.28539	-3.06156
		67.9588	94.8981	80.2042	87.5512	87.5512	55.7141	21.4286	-22.6532	-30.0001	-12.857	18.9793	-37.3471
	1H9 av	97.3466	94.8979	89.1837	88.3673	75.3062	41.0202	5.10208	-5.51028	1.02026	-3.0613	5.91849	-22.6532
	F05 av	90.8163	89.1835	87.5509	98.1633	81.0204	56.5305	19.796	-9.59184	-11.2247	-1.42873	9.99978	-10.4083

## Sheet: 3A
NO RITUX	10nM RITUX	1H9 (150 ng/ml) + 10nM RITUX	F05 (150 ng/ml) + 10nM RITUX	1H9 (150 ng/ml)	F05 (150 ng/ml)	CV1 (1ug/ml) + 10nM RITUX
0	16.6237	21.8546	20.5072	2.27857	0.931249	5.84505
0	13.883	25.8186	26.8542	13.8897	8.74063	20.0459
0	9.05137	32.3928	22.9773	32.7367	0.262942	20.2771
0	23.8294	19.2308	34.9498	-1.17057	-0.334445	19.5652
0	14.139	25.2765	29.3049	7.50395	7.1879	22.3539

## Sheet: 3B
NO RITUX	1nM TRAZ	1H9 (150 ng/ml) + 1nM TRAZ	F05 (150 ng/ml) + 1nM TRAZ
0	48.6859	43.8873	54.5024
0	46.1224	29.6532	53.953
0	31.4636	42.4242	60.9284
0	21.7842	45.574	58.9212

## Sheet: 3C
RITUX	1H9+RITUX	F05+RITUX
1.08	1.4032	1.5104
0.978808	1.14967	1.08742
1.22122	1.29856	1.2518

## Sheet: 3D
RITUX	1H9+RITUX	F05+RITUX
0.90625	1.55469	2.23438
0.902375	1.07652	1.35092
0.460317	1.01191	1.6627

## Sheet: 3E
RITUX	1H9+RITUX	F05+RITUX
1.04651	0.735659	0.622481
0.879048	0.674286	0.708571
0.847368	0.947368	0.857895

[truncated: 14 more sheets: 3F, 4B, 4C, 5B, 5C, S1A, S1B, S1C, S2A, S2B, S3A-D, S3E-H, S5B, S5C]
